# Supplementary material for: Elucidating Regulatory Mechanisms of Genes Involved in Pathobiology of Sjögren’s Disease: Immunostimulation Using a Cell Culture Model
Source: Int J Mol Sci. 2025 Jun 19;26(12):5881. doi: 10.3390/ijms26125881 (PMC12192667; doi:10.3390/ijms26125881)
Supplement: Supplementary file 1 [file ijms-26-05881-s001.zip]

Archive with 3 entries (3 files):
- Supplementary File S1.xlsx
- Supplementary Table S1.xlsx
- Supplementary Figure S1.pdf
