# Supplementary material for: Elucidating Regulatory Mechanisms of Genes Involved in Pathobiology of Sjögren’s Disease: Immunostimulation Using a Cell Culture Model
Source: Int J Mol Sci. 2025 Jun 19;26(12):5881. doi: 10.3390/ijms26125881 (PMC12192667; doi:10.3390/ijms26125881)
Supplement: Supplementary file 1 [file ijms-26-05881-s001.zip › Supplementary File S1.xlsx]

## Sheet: PCR Primers
Primer Name	Sequence
ETS1-F	CTGCGCCCTGGGTAAAGA
ETS1-R	ACATCCTCTTTCTGCAGGATCT
STAT1-F	CTGTGCGTAGCTGCTCCTTT
STAT1-R	CCACTGAGACATCCTGCCAC
IL33-F	AATCAGGTGACGGTGTTG
IL33-R	ACACTCCAGGATCAGTCTTG
GAPDH-F	AGGGCTGCTTTTAACTCTGGT
GAPDH-R	CCCCACTTGATTTTGGAGGGA
hsa-mir125a-5p-F	TCCCTGAGACCCTTTAACCTGTGA
hsa-mir125b-5p-F	TCCCTGAGACCCTAACTTGTGA
hsa-mir145b-5p-F	GTCCAGTTTTCCCAGGAATCCCT
hsa-mir193a-3p-F	AACTGGCCTACAAAGTCCCAGT
hsa-mir193b-3p-F	AACTGGCCCTCAAAGTCCCGCT
hsa-mir204-3p-F	GCTGGGAAGGCAAAGGGACGT
reverse	CCAGTGCAGGGTCCGAGGTAT

## Sheet: miRNA Primers
hsa-mir125a-5p-F	TCCCTGAGACCCTTTAACCTGTGA
hsa-mir125b-5p-F	TCCCTGAGACCCTAACTTGTGA
hsa-mir145b-5p-F	GTCCAGTTTTCCCAGGAATCCCT
hsa-mir193a-3p-F	AACTGGCCTACAAAGTCCCAGT
hsa-mir193b-3p-F	AACTGGCCCTCAAAGTCCCGCT
hsa-mir204-3p-F	GCTGGGAAGGCAAAGGGACGT
reverse	CCAGTGCAGGGTCCGAGGTAT
hsa-mir125a-5p-RT-primer	GTCGTATCCAGTGCAGGGTCCGAGGTATTCGCACTGGATACGACTCACAA
hsa-mir125b-5p-RT-primer	GTCGTATCCAGTGCAGGGTCCGAGGTATTCGCACTGGATACGACTCACAG
hsa-mir145b-5p-RT-primer	GTCGTATCCAGTGCAGGGTCCGAGGTATTCGCACTGGATACGACAGGGAT
hsa-mir193a-3p-RT-primer	GTCGTATCCAGTGCAGGGTCCGAGGTATTCGCACTGGATACGACACTGGG
hsa-mir193b-3p-RT-primer	GTCGTATCCAGTGCAGGGTCCGAGGTATTCGCACTGGATACGACAGCGGG
hsa-mir204-3p-RT-primer	GTCGTATCCAGTGCAGGGTCCGAGGTATTCGCACTGGATACGACACGTCC

## Sheet: Western Blotting Antibodies
Protein	Vendor	Antibody
ETS1	Santa Cruz Biotechnology	sc-55581
STAT1	Santa Cruz Biotechnology	sc-464
p(727)STAT1	Santa Cruz Biotechnology	sc-81522
IL33	Santa Cruz Biotechnology	sc-130625
Cofilin	Santa Cruz Biotechnology	sc-376476
GAPDH	Santa Cruz Biotechnology	sc-47724
