# Supplementary material for: Elucidating Regulatory Mechanisms of Genes Involved in Pathobiology of Sjögren’s Disease: Immunostimulation Using a Cell Culture Model
Source: Int J Mol Sci. 2025 Jun 19;26(12):5881. doi: 10.3390/ijms26125881 (PMC12192667; doi:10.3390/ijms26125881)
Supplement: Supplementary file 1 [file ijms-26-05881-s001.zip › Supplementary Table S1.xlsx]

## Sheet: Figure 2_Effect Size
ETS1-IFN1					ETS1-Poly1
	PSS1 vs NSS2	PSS1 vs A253	NSS2 vs A253			PSS1 vs NSS2	PSS1 vs A253	NSS2 vs A253
Cohen's d	-0.542	-5.6513	-4.4745		Cohen's d	1.3592	2.0108	2.1661
effect-size r	-0.2616	-0.9427	-0.9129		effect-size r	0.5567	0.709	0.7347
ETS1-IFN10					ETS1-Poly10
	PSS1 vs NSS2	PSS1 vs A253	NSS2 vs A253			PSS1 vs NSS2	PSS1 vs A253	NSS2 vs A253
Cohen's d	0.1838	5.1106	2.633		Cohen's d	-2.0528	1.6428	2.651
effect-size r	0.0915	0.9313	0.7963		effect-size r	-0.7162	0.6347	0.7983
ETS1-IFN100					ETS1-Poly100
	PSS1 vs NSS2	PSS1 vs A253	NSS2 vs A253			PSS1 vs NSS2	PSS1 vs A253	NSS2 vs A253
Cohen's d	0.5639	10.0629	3.0633		Cohen's d	-0.4806	-0.5465	-0.2695
effect-size r	0.2713	0.9808	0.8373		effect-size r	-0.2336	-0.2636	-0.1335
ETS1-IFN1000					ETS1-Poly1000
	PSS1 vs NSS2	PSS1 vs A253	NSS2 vs A253			PSS1 vs NSS2	PSS1 vs A253	NSS2 vs A253
Cohen's d	0.9663	6.0891	3.1272		Cohen's d	4.0582	7.399	8.7855
effect-size r	0.435	0.95	0.8424		effect-size r	0.8969	0.9653	0.975
STAT1-IFN1					STAT1-Poly1
	PSS1 vs NSS2	PSS1 vs A253	NSS2 vs A253			PSS1 vs NSS2	PSS1 vs A253	NSS2 vs A253
Cohen's d	1.9922	6.5235	1.2141		Cohen's d	-1.1717	0.98	2.7534
effect-size r	0.7057	0.956	0.2482		effect-size r	-0.5054	0.44	0.809
STAT1-IFN10					STAT1-Poly10
	PSS1 vs NSS2	PSS1 vs A253	NSS2 vs A253			PSS1 vs NSS2	PSS1 vs A253	NSS2 vs A253
Cohen's d	0.5451	3.0711	3.0678		Cohen's d	-1.6758	1.1712	2.0728
effect-size r	0.2629	0.8379	0.8377		effect-size r	-0.6422	0.5053	0.7196
STAT1-IFN100					STAT1-Poly100
	PSS1 vs NSS2	PSS1 vs A253	NSS2 vs A253			PSS1 vs NSS2	PSS1 vs A253	NSS2 vs A253
Cohen's d	2.4959	3.4029	0.682		Cohen's d	-3.9334	-7.1749	0.242
effect-size r	0.7803	0.8621	0.3227		effect-size r	-0.8913	-0.9632	0.1201
STAT1-IFN1000					STAT1-Poly1000
	PSS1 vs NSS2	PSS1 vs A253	NSS2 vs A253			PSS1 vs NSS2	PSS1 vs A253	NSS2 vs A253
Cohen's d	-0.7628	-1.3916	-0.2873		Cohen's d	0.4278	-5.0134	-4.5986
effect-size r	-0.3563	-0.5711	-0.1422		effect-size r	0.2091	-0.9288	-0.917
IL33-IFN1					IL33-Poly1
	PSS1 vs NSS2	PSS1 vs A253	NSS2 vs A253			PSS1 vs NSS2	PSS1 vs A253	NSS2 vs A253
Cohen's d	-4.3291	1.6167	4.4133		Cohen's d	0.6535	3.802	2.7331
effect-size r	-0.9078	0.6286	0.9108		effect-size r	0.3106	0.885	0.807
IL33-IFN10					IL33-Poly10
	PSS1 vs NSS2	PSS1 vs A253	NSS2 vs A253			PSS1 vs NSS2	PSS1 vs A253	NSS2 vs A253
Cohen's d	-5.2415	5.7054	6.1174		Cohen's d	-0.7306	-1.181	-0.794
effect-size r	-0.9342	0.9436	0.9504		effect-size r	-0.3431	-0.5084	-0.369
IL33-IFN100					IL33-Poly100
	PSS1 vs NSS2	PSS1 vs A253	NSS2 vs A253			PSS1 vs NSS2	PSS1 vs A253	NSS2 vs A253
Cohen's d	-5.7181	-1.06	4.9242		Cohen's d	-0.9745	3.4889	2.7252
effect-size r	-0.9439	-0.4683	0.9264		effect-size r	-0.438	0.8675	0.8061
IL33-IFN1000					IL33-Poly1000
	PSS1 vs NSS2	PSS1 vs A253	NSS2 vs A253			PSS1 vs NSS2	PSS1 vs A253	NSS2 vs A253
Cohen's d	-5.437	3.4885	5.5426		Cohen's d	-1.221	0.028	1.3322
effect-size r	-0.9385	0.8675	0.9406		effect-size r	-0.521	0.014	0.5543
